# Supplementary material for: Blood- and Imaging-Derived Biomarkers for Oncological Outcome Modelling in Oropharyngeal Cancer: Exploring the Low-Hanging Fruit
Source: Cancers (Basel). 2023 Mar 28;15(7):2022. doi: 10.3390/cancers15072022 (PMC10093133; doi:10.3390/cancers15072022)
Supplement: Supplementary file 1 [file cancers-15-02022-s001.zip]

Archive with 1 entries (1 files):
- cancers-2237079-supplementary.pdf
